# Supplementary material for: Pediatric Educational Discussion Scenarios: Reflect, Inspire, Support, and Empower (PEDS-RISE)—A Difficult Patient Encounter Video Scenario
Source: MedEdPORTAL. 2025 Apr 30;21:11522. doi: 10.15766/mep_2374-8265.11522 (PMC12041301; doi:10.15766/mep_2374-8265.11522)
Supplement: Supplementary file 1 — Facilitator Guide.docxDifficult Patient Encounter Scenario.mp4Periodic Table for High Concern Communication.pdfDifficult Patient Psychiatrist Debrief.mp4Summary Slide of 4Ds.pptxPreworkshop Survey.docxPostworkshop Survey.docx [file mep_2374-8265.11522-s001.zip]

Archive with 8 entries (8 files):
- A. Facilitator Guide.docx
- B. Difficult Patient Encounter Scenario.mp4
- G. Postworkshop Survey.docx
- F. Preworkshop Survey.docx
- C. Periodic Table for High Concern Communication.pdf
- D. Difficult Patient Psychiatrist Debrief.mp4
- E. Summary Slide of 4Ds.pptx
- _Educational Summary Report_11522.pdf
